# Supplementary material for: Correlative Chemical Imaging and Spatial Chemometrics Delineate Alzheimer Plaque Heterogeneity at High Spatial Resolution
Source: JACS Au. 2023 Mar 7;3(3):762–74. doi: 10.1021/jacsau.2c00492 (PMC10052239; doi:10.1021/jacsau.2c00492)
Supplement: Supplementary file 2 — au2c00492_si_002.xlsx [file au2c00492_si_002.xlsx]

## Sheet: supplemental information table 
Supplementary Table S1: Example Data of MSI3 analysis showing the most prominent variables for all MSI modalities and across replicate datasets. The comparison of the independent MSI3 repeat analysis shows very good overlap for the 15 most intense peaks: negative ion mode lipid modality 100%, positive ion mode lipid modality 93%, protein modality 86%. All images were generated in Matlab and indiv…
	Negative ion mode lipid modality					Positive ion mode lipid modality					Peptide modality
	dataset 1			dataset 2		dataset 1			dataset 2		dataset 1			dataset 2
	m/z	annotation#	ion image	ion image		m/z	annotation#	ion image	ion image		m/z	annotation#	ion image	ion image
1	480.3	LPE (18:0)				467.49					4014.39	Aβ4-40
2	546.595					468.502					4074	Aβ1-37
3	599.3	LPI 18:0				469.515					4090	Aβ1-37ox
4	644.5	CerP(d36:1)				470.527					4132	Aβ1-38
5	671.5	PA (18:1_16:1)				496.3	LPC (16:0)				4148	Aβ(1-38ox)
6	673.5	PA (18:1_16:0)				524.4	LPC (18:0)				4174.64
7	715.6	PE-Cer(38:1)				608.659					4214,3*	Aβ(2-40)
8	716.143	PE (18:1_16:0)				720.5	PE(P-34:3)				4231.8	Aβ(1-39)
9	745.186					724.093					4247*	Aβ(1-39ox)
10	791.164					735,073*					4289.01
11	826.6	PS(P-40:3)				749.983					4331	Aβ(1-40)
12	857.5	PI 36:4				750.996					4347	Aβ(1-40ox)
13	862.6	ST(d18:1_22:0)				752,135**					4371.1
14	878.6	ST(d18:1_22:0(2OH))				761.118					4395.03
15	879.305					773.07					4412,6**
16	885.5	PI 38:4				799.116					4432,9**
17	888.6	ST(d18:1_24:1)				824.6	PC(36:2)				4514.2	Aβ(1-42)
18	904.6	ST(d18:1_24:1(2OH)				826.5	PC(36:1)
19	906.6	ST(d18:1_24:0(2OH))				844.5	PC(38:6)
20	1382.8	GM2 d18:1/18:0)				852.6	PC(38:2)
21
22
23
24
25
27
28
29
